# Supplementary material for: Luteolin Improves Perivascular Adipose Tissue Profile and Vascular Dysfunction in Goto-Kakizaki Rats
Source: Int J Mol Sci. 2021 Dec 20;22(24):13671. doi: 10.3390/ijms222413671 (PMC8706309; doi:10.3390/ijms222413671)
Supplement: Supplementary file 1 [file ijms-22-13671-s001.zip]

Archive with 2 entries (2 files):
- ijms-1477633-supplementary.jpg
- ijms-1477633_figures.pdf
